# Supplementary material for: Improving gene expression similarity measurement using pathway-based analytic dimension
Source: BMC Genomics. 2009 Dec 3;10(Suppl 3):S15. doi: 10.1186/1471-2164-10-S3-S15 (PMC2788367; doi:10.1186/1471-2164-10-S3-S15)
Supplement: Additional file 1 — Dataset detail for cell type classification. All 442 gene expression profiles used for cell type classification are listed with detailed information. Each gene expression profile is annotated with three original GEO accession id, sample id(GSM), experiment id(GSE) and platform id(GPL), and cell type. [file 1471-2164-10-S3-S15-S1.txt]

GSM12641	GSE803	GPL93	liver
GSM12720	GSE803	GPL93	liver
GSM12643	GSE803	GPL95	liver
GSM12722	GSE803	GPL95	liver
GSM12639	GSE803	GPL8300	liver
GSM12718	GSE803	GPL8300	liver
GSM12640	GSE803	GPL92	liver
GSM12719	GSE803	GPL92	liver
GSM12642	GSE803	GPL94	liver
GSM12721	GSE803	GPL94	liver
GSM18905	GSE1133	GPL96	liver
GSM18906	GSE1133	GPL96	liver
GSM18746	GSE1133	GPL1074	liver
GSM18747	GSE1133	GPL1074	liver
GSM6718	GSE439	GPL312	liver
GSM6720	GSE439	GPL312	liver
GSM2831	GSE96	GPL91	liver
GSM2844	GSE96	GPL91	liver
GSM18991	GSE1133	GPL96	salivary gland
GSM18992	GSE1133	GPL96	salivary gland
GSM18832	GSE1133	GPL1074	salivary gland
GSM18833	GSE1133	GPL1074	salivary gland
GSM2834	GSE96	GPL91	salivary gland
GSM2847	GSE96	GPL91	salivary gland
GSM11350	GSE758	GPL8300	astrocyte
GSM11351	GSE758	GPL8300	astrocyte
GSM11369	GSE1928	GPL8300	astrocyte
GSM11372	GSE1928	GPL8300	astrocyte
GSM18993	GSE1133	GPL96	trachea
GSM18994	GSE1133	GPL96	trachea
GSM18834	GSE1133	GPL1074	trachea
GSM18835	GSE1133	GPL1074	trachea
GSM2854	GSE96	GPL91	trachea
GSM2873	GSE96	GPL91	trachea
GSM12690	GSE803	GPL93	brain
GSM12710	GSE803	GPL93	brain
GSM12692	GSE803	GPL95	brain
GSM12712	GSE803	GPL95	brain
GSM12688	GSE803	GPL8300	brain
GSM12708	GSE803	GPL8300	brain
GSM12689	GSE803	GPL92	brain
GSM12709	GSE803	GPL92	brain
GSM12691	GSE803	GPL94	brain
GSM12711	GSE803	GPL94	brain
GSM18921	GSE1133	GPL96	brain
GSM18922	GSE1133	GPL96	brain
GSM18762	GSE1133	GPL1074	brain
GSM18763	GSE1133	GPL1074	brain
GSM2828	GSE96	GPL91	brain
GSM2837	GSE96	GPL91	brain
GSM12680	GSE803	GPL93	spinal cord
GSM12705	GSE803	GPL93	spinal cord
GSM12703	GSE803	GPL8300	spinal cord
GSM12753	GSE803	GPL8300	spinal cord
GSM12682	GSE803	GPL95	spinal cord
GSM12707	GSE803	GPL95	spinal cord
GSM12679	GSE803	GPL92	spinal cord
GSM12704	GSE803	GPL92	spinal cord
GSM12681	GSE803	GPL94	spinal cord
GSM12706	GSE803	GPL94	spinal cord
GSM18943	GSE1133	GPL96	spinal cord
GSM18944	GSE1133	GPL96	spinal cord
GSM18784	GSE1133	GPL1074	spinal cord
GSM18785	GSE1133	GPL1074	spinal cord
GSM6826	GSE833	GPL80	spinal cord
GSM6829	GSE833	GPL80	spinal cord
GSM2852	GSE96	GPL91	spinal cord
GSM2855	GSE96	GPL91	spinal cord
GSM19137	GSE1141	GPL96	colon mucosa cell
GSM19143	GSE1152	GPL97	colon mucosa cell
GSM18967	GSE1133	GPL96	placenta
GSM18968	GSE1133	GPL96	placenta
GSM18808	GSE1133	GPL1074	placenta
GSM18809	GSE1133	GPL1074	placenta
GSM2833	GSE96	GPL91	placenta
GSM2846	GSE96	GPL91	placenta
GSM6040	GSE410	GPL96	fibroblast of lung
GSM6041	GSE410	GPL96	fibroblast of lung
GSM6037	GSE409	GPL96	fibroblast of lung
GSM6038	GSE409	GPL96	fibroblast of lung
GSM18927	GSE1133	GPL96	amygdala
GSM18928	GSE1133	GPL96	amygdala
GSM18768	GSE1133	GPL1074	amygdala
GSM18769	GSE1133	GPL1074	amygdala
GSM2874	GSE96	GPL91	amygdala
GSM2884	GSE96	GPL91	amygdala
GSM18973	GSE1133	GPL96	bronchi epithelial cell
GSM18974	GSE1133	GPL96	bronchi epithelial cell
GSM18814	GSE1133	GPL1074	bronchi epithelial cell
GSM18815	GSE1133	GPL1074	bronchi epithelial cell
GSM15729	GSE11750	GPL96	bronchi epithelial cell
GSM15730	GSE11750	GPL96	bronchi epithelial cell
GSM15718	GSE994	GPL96	bronchi epithelial cell
GSM15719	GSE994	GPL96	bronchi epithelial cell
GSM3915	GSE470	GPL8300	bronchi epithelial cell
GSM3916	GSE470	GPL8300	bronchi epithelial cell
GSM27929	GSE1644	GPL96	endothelial cell of umbilical vein
GSM11436	GSE751	GPL128	endothelial cell of umbilical vein
GSM11431	GSE751	GPL127	endothelial cell of umbilical vein
GSM11414	GSE751	GPL549	endothelial cell of umbilical vein
GSM15389	GSE973	GPL96	endothelial cell of umbilical vein
GSM2821	GSE96	GPL91	endothelial cell of umbilical vein
GSM2900	GSE96	GPL91	endothelial cell of umbilical vein
GSM12661	GSE803	GPL93	kidney
GSM12730	GSE803	GPL93	kidney
GSM12663	GSE803	GPL95	kidney
GSM12732	GSE803	GPL95	kidney
GSM12659	GSE803	GPL8300	kidney
GSM12728	GSE803	GPL8300	kidney
GSM12660	GSE803	GPL92	kidney
GSM12729	GSE803	GPL92	kidney
GSM12662	GSE803	GPL94	kidney
GSM12731	GSE803	GPL94	kidney
GSM18955	GSE1133	GPL96	kidney
GSM18956	GSE1133	GPL96	kidney
GSM18796	GSE1133	GPL1074	kidney
GSM18797	GSE1133	GPL1074	kidney
GSM26836	GSE1563	GPL8300	kidney
GSM26837	GSE1563	GPL8300	kidney
GSM12098	GSE11750	GPL96	kidney
GSM12268	GSE11750	GPL96	kidney
GSM11805	GSE781	GPL96	kidney
GSM11823	GSE781	GPL96	kidney
GSM11810	GSE781	GPL97	kidney
GSM11827	GSE781	GPL97	kidney
GSM2830	GSE96	GPL91	kidney
GSM2843	GSE96	GPL91	kidney
GSM18939	GSE1133	GPL96	cerebral cortex
GSM18940	GSE1133	GPL96	cerebral cortex
GSM18780	GSE1133	GPL1074	cerebral cortex
GSM18781	GSE1133	GPL1074	cerebral cortex
GSM2820	GSE96	GPL91	cerebral cortex
GSM18919	GSE1133	GPL96	caudate nucleus
GSM18920	GSE1133	GPL96	caudate nucleus
GSM18760	GSE1133	GPL1074	caudate nucleus
GSM18761	GSE1133	GPL1074	caudate nucleus
GSM2885	GSE96	GPL91	caudate nucleus
GSM2886	GSE96	GPL91	caudate nucleus
GSM18931	GSE1133	GPL96	occipital lobe
GSM18772	GSE1133	GPL1074	occipital lobe
GSM18773	GSE1133	GPL1074	occipital lobe
GSM18932	GSE11750	GPL96	occipital lobe
GSM4688	GSE345	GPL262	bladder
GSM4689	GSE345	GPL262	bladder
GSM4877	GSE621	GPL262	bladder
GSM4878	GSE621	GPL262	bladder
GSM12651	GSE803	GPL93	spleen
GSM12671	GSE803	GPL93	spleen
GSM12653	GSE803	GPL95	spleen
GSM12673	GSE803	GPL95	spleen
GSM12649	GSE803	GPL8300	spleen
GSM12669	GSE803	GPL8300	spleen
GSM12650	GSE803	GPL92	spleen
GSM12670	GSE803	GPL92	spleen
GSM12652	GSE803	GPL94	spleen
GSM12672	GSE803	GPL94	spleen
GSM2835	GSE96	GPL91	spleen
GSM2858	GSE96	GPL91	spleen
GSM19021	GSE1133	GPL96	pituitary gland
GSM19022	GSE1133	GPL96	pituitary gland
GSM18862	GSE1133	GPL1074	pituitary gland
GSM18863	GSE1133	GPL1074	pituitary gland
GSM2879	GSE96	GPL91	pituitary gland
GSM2898	GSE96	GPL91	pituitary gland
GSM18770	GSE1133	GPL1074	prefrontal cortex
GSM18771	GSE1133	GPL1074	prefrontal cortex
GSM18929	GSE11750	GPL96	prefrontal cortex
GSM18930	GSE11750	GPL96	prefrontal cortex
GSM18947	GSE1133	GPL96	adrenal gland
GSM18788	GSE1133	GPL1074	adrenal gland
GSM18789	GSE1133	GPL1074	adrenal gland
GSM18948	GSE11750	GPL96	adrenal gland
GSM2827	GSE96	GPL91	adrenal gland
GSM2842	GSE96	GPL91	adrenal gland
GSM18933	GSE1133	GPL96	hypothalamus
GSM18774	GSE1133	GPL1074	hypothalamus
GSM18775	GSE1133	GPL1074	hypothalamus
GSM18934	GSE11750	GPL96	hypothalamus
GSM19192	GSE1147	GPL96	hypothalamus
GSM19193	GSE1147	GPL96	hypothalamus
GSM18981	GSE1133	GPL96	testis
GSM18982	GSE1133	GPL96	testis
GSM18822	GSE1133	GPL1074	testis
GSM18823	GSE1133	GPL1074	testis
GSM2823	GSE96	GPL91	testis
GSM2824	GSE96	GPL91	testis
GSM19135	GSE1141	GPL96	ileum mucosal cell
GSM19142	GSE1152	GPL97	ileum mucosal cell
GSM3971	GSE473	GPL96	leukocyte
GSM3973	GSE473	GPL96	leukocyte
GSM3972	GSE473	GPL97	leukocyte
GSM3974	GSE473	GPL97	leukocyte
GSM2591	GSE511	GPL80	leukocyte
GSM2595	GSE511	GPL80	leukocyte
GSM18873	GSE11750	GPL96	leukocyte
GSM18874	GSE11750	GPL96	leukocyte
GSM10965	GSE701	GPL91	leukocyte
GSM10966	GSE701	GPL91	leukocyte
GSM27931	GSE1644	GPL96	leukocyte
GSM15619	GSE983	GPL80	leukocyte
GSM15620	GSE983	GPL80	leukocyte
GSM2839	GSE96	GPL91	leukocyte
GSM2840	GSE96	GPL91	leukocyte
GSM26805	GSE1563	GPL8300	leukocyte
GSM26806	GSE1563	GPL8300	leukocyte
GSM575	GSE500	GPL80	leukocyte
GSM576	GSE500	GPL80	leukocyte
GSM5123	GSE360	GPL8300	leukocyte
GSM5136	GSE360	GPL8300	leukocyte
GSM18869	GSE1133	GPL96	leukocyte
GSM18870	GSE1133	GPL96	leukocyte
GSM18710	GSE1133	GPL1074	leukocyte
GSM18711	GSE1133	GPL1074	leukocyte
GSM26200	GSE1511	GPL1313	leukocyte
GSM26201	GSE1511	GPL1313	leukocyte
GSM14525	GSE935	GPL8300	leukocyte
GSM14528	GSE935	GPL8300	leukocyte
GSM9236	GSE609	GPL96	leukocyte
GSM9234	GSE609	GPL8300	leukocyte
GSM15427	GSE976	GPL96	leukocyte
GSM15428	GSE976	GPL96	leukocyte
GSM23185	GSE1402	GPL8300	leukocyte
GSM23186	GSE1402	GPL8300	leukocyte
GSM12601	GSE703	GPL80	leukocyte
GSM12602	GSE703	GPL80	leukocyte
GSM8816	GSE574	GPL91	leukocyte
GSM8817	GSE574	GPL91	leukocyte
GSM18915	GSE1133	GPL96	cerebellum
GSM18916	GSE1133	GPL96	cerebellum
GSM18756	GSE1133	GPL1074	cerebellum
GSM18757	GSE1133	GPL1074	cerebellum
GSM2849	GSE96	GPL91	cerebellum
GSM2850	GSE96	GPL91	cerebellum
GSM18997	GSE1133	GPL96	ovary
GSM18998	GSE1133	GPL96	ovary
GSM18838	GSE1133	GPL1074	ovary
GSM18839	GSE1133	GPL1074	ovary
GSM2851	GSE96	GPL91	ovary
GSM2867	GSE96	GPL91	ovary
GSM18935	GSE1133	GPL96	thalamus
GSM18936	GSE1133	GPL96	thalamus
GSM18776	GSE1133	GPL1074	thalamus
GSM18777	GSE1133	GPL1074	thalamus
GSM2881	GSE96	GPL91	thalamus
GSM2897	GSE96	GPL91	thalamus
GSM18959	GSE1133	GPL96	uterus
GSM18960	GSE1133	GPL96	uterus
GSM18800	GSE1133	GPL1074	uterus
GSM18801	GSE1133	GPL1074	uterus
GSM2838	GSE96	GPL91	uterus
GSM2853	GSE96	GPL91	uterus
GSM12636	GSE803	GPL93	bone marrow
GSM12725	GSE803	GPL93	bone marrow
GSM12638	GSE803	GPL95	bone marrow
GSM12727	GSE803	GPL95	bone marrow
GSM12634	GSE803	GPL8300	bone marrow
GSM12723	GSE803	GPL8300	bone marrow
GSM12635	GSE803	GPL92	bone marrow
GSM12724	GSE803	GPL92	bone marrow
GSM12637	GSE803	GPL94	bone marrow
GSM12726	GSE803	GPL94	bone marrow
GSM18909	GSE1133	GPL96	bone marrow
GSM18910	GSE1133	GPL96	bone marrow
GSM18750	GSE1133	GPL1074	bone marrow
GSM18751	GSE1133	GPL1074	bone marrow
GSM18971	GSE1133	GPL96	smooth muscle
GSM18972	GSE1133	GPL96	smooth muscle
GSM18812	GSE1133	GPL1074	smooth muscle
GSM18813	GSE1133	GPL1074	smooth muscle
GSM9098	GSE593	GPL96	smooth muscle
GSM9099	GSE593	GPL96	smooth muscle
GSM11625	GSE9511	GPL80	smooth muscle
GSM11757	GSE9511	GPL80	smooth muscle
GSM12740	GSE803	GPL93	pancreas
GSM12750	GSE803	GPL93	pancreas
GSM12742	GSE803	GPL95	pancreas
GSM12752	GSE803	GPL95	pancreas
GSM12738	GSE803	GPL8300	pancreas
GSM12748	GSE803	GPL8300	pancreas
GSM12739	GSE803	GPL92	pancreas
GSM12749	GSE803	GPL92	pancreas
GSM12741	GSE803	GPL94	pancreas
GSM12751	GSE803	GPL94	pancreas
GSM18977	GSE1133	GPL96	pancreas
GSM18978	GSE1133	GPL96	pancreas
GSM18818	GSE1133	GPL1074	pancreas
GSM18819	GSE1133	GPL1074	pancreas
GSM2845	GSE96	GPL91	pancreas
GSM2872	GSE96	GPL91	pancreas
GSM19153	GSE1144	GPL8300	skeletal muscle
GSM19154	GSE1144	GPL8300	skeletal muscle
GSM1345	GSE465	GPL93	skeletal muscle
GSM4233	GSE465	GPL93	skeletal muscle
GSM1348	GSE465	GPL95	skeletal muscle
GSM4235	GSE465	GPL95	skeletal muscle
GSM1339	GSE465	GPL92	skeletal muscle
GSM4232	GSE465	GPL92	skeletal muscle
GSM1342	GSE465	GPL94	skeletal muscle
GSM4234	GSE465	GPL94	skeletal muscle
GSM4230	GSE465	GPL246	skeletal muscle
GSM4231	GSE465	GPL246	skeletal muscle
GSM10504	GSE873	GPL96	skeletal muscle
GSM13416	GSE873	GPL96	skeletal muscle
GSM15976	GSE1007	GPL93	skeletal muscle
GSM15977	GSE1007	GPL93	skeletal muscle
GSM16287	GSE1007	GPL95	skeletal muscle
GSM16288	GSE1007	GPL95	skeletal muscle
GSM15912	GSE1007	GPL92	skeletal muscle
GSM15913	GSE1007	GPL92	skeletal muscle
GSM16226	GSE1007	GPL94	skeletal muscle
GSM16227	GSE1007	GPL94	skeletal muscle
GSM15807	GSE1004	GPL8300	skeletal muscle
GSM15822	GSE1004	GPL8300	skeletal muscle
GSM12676	GSE803	GPL93	skeletal muscle
GSM12695	GSE803	GPL93	skeletal muscle
GSM12678	GSE803	GPL95	skeletal muscle
GSM12697	GSE803	GPL95	skeletal muscle
GSM12674	GSE803	GPL8300	skeletal muscle
GSM12693	GSE803	GPL8300	skeletal muscle
GSM12675	GSE803	GPL92	skeletal muscle
GSM12694	GSE803	GPL92	skeletal muscle
GSM12677	GSE803	GPL94	skeletal muscle
GSM12696	GSE803	GPL94	skeletal muscle
GSM2390	GSE80	GPL91	skeletal muscle
GSM2391	GSE80	GPL91	skeletal muscle
GSM10374	GSE674	GPL96	skeletal muscle
GSM10375	GSE674	GPL96	skeletal muscle
GSM10354	GSE674	GPL97	skeletal muscle
GSM10355	GSE674	GPL97	skeletal muscle
GSM7621	GSE492	GPL8300	skeletal muscle
GSM7622	GSE492	GPL8300	skeletal muscle
GSM19013	GSE1133	GPL96	skeletal muscle
GSM19014	GSE1133	GPL96	skeletal muscle
GSM18854	GSE1133	GPL1074	skeletal muscle
GSM18855	GSE1133	GPL1074	skeletal muscle
GSM15961	GSE1017	GPL8300	skeletal muscle
GSM15971	GSE1017	GPL8300	skeletal muscle
GSM5254	GSE362	GPL96	skeletal muscle
GSM5255	GSE362	GPL96	skeletal muscle
GSM5300	GSE362	GPL97	skeletal muscle
GSM5301	GSE362	GPL97	skeletal muscle
GSM2287	GSE121	GPL100	skeletal muscle
GSM2292	GSE121	GPL100	skeletal muscle
GSM2284	GSE121	GPL99	skeletal muscle
GSM2286	GSE121	GPL99	skeletal muscle
GSM2288	GSE121	GPL101	skeletal muscle
GSM2293	GSE121	GPL101	skeletal muscle
GSM2285	GSE121	GPL98	skeletal muscle
GSM2290	GSE121	GPL98	skeletal muscle
GSM2289	GSE121	GPL80	skeletal muscle
GSM2294	GSE121	GPL80	skeletal muscle
GSM4136	GSE495	GPL81	skeletal muscle
GSM4003	GSE475	GPL96	skeletal muscle
GSM9128	GSE595	GPL8300	skeletal muscle
GSM9129	GSE595	GPL8300	skeletal muscle
GSM3987	GSE474	GPL96	skeletal muscle
GSM3988	GSE474	GPL96	skeletal muscle
GSM12735	GSE803	GPL93	prostate
GSM12745	GSE803	GPL93	prostate
GSM12737	GSE803	GPL95	prostate
GSM12747	GSE803	GPL95	prostate
GSM12733	GSE803	GPL8300	prostate
GSM12743	GSE803	GPL8300	prostate
GSM12734	GSE803	GPL92	prostate
GSM12744	GSE803	GPL92	prostate
GSM12736	GSE803	GPL94	prostate
GSM12746	GSE803	GPL94	prostate
GSM18957	GSE1133	GPL96	prostate
GSM18798	GSE1133	GPL1074	prostate
GSM18799	GSE1133	GPL1074	prostate
GSM18958	GSE11750	GPL96	prostate
GSM2864	GSE96	GPL91	prostate
GSM2865	GSE96	GPL91	prostate
GSM12656	GSE803	GPL93	lung
GSM12700	GSE803	GPL93	lung
GSM12658	GSE803	GPL95	lung
GSM12702	GSE803	GPL95	lung
GSM12654	GSE803	GPL8300	lung
GSM12698	GSE803	GPL8300	lung
GSM12655	GSE803	GPL92	lung
GSM12699	GSE803	GPL92	lung
GSM12657	GSE803	GPL94	lung
GSM12701	GSE803	GPL94	lung
GSM18949	GSE1133	GPL96	lung
GSM18965	GSE1133	GPL96	lung
GSM18790	GSE1133	GPL1074	lung
GSM18791	GSE1133	GPL1074	lung
GSM18403	GSE1122	GPL80	lung
GSM18404	GSE1122	GPL80	lung
GSM18950	GSE11750	GPL96	lung
GSM2822	GSE96	GPL91	lung
GSM2832	GSE96	GPL91	lung
GSM18961	GSE1133	GPL96	thyroid
GSM18962	GSE1133	GPL96	thyroid
GSM18802	GSE1133	GPL1074	thyroid
GSM18803	GSE1133	GPL1074	thyroid
GSM2836	GSE96	GPL91	thyroid
GSM2848	GSE96	GPL91	thyroid
GSM18708	GSE1133	GPL1074	blood
GSM18709	GSE1133	GPL1074	blood
GSM18867	GSE11750	GPL96	blood
GSM18868	GSE11750	GPL96	blood
GSM19009	GSE1133	GPL96	dorsal root ganglia
GSM19010	GSE1133	GPL96	dorsal root ganglia
GSM18850	GSE1133	GPL1074	dorsal root ganglia
GSM18851	GSE1133	GPL1074	dorsal root ganglia
GSM2888	GSE96	GPL91	dorsal root ganglia
GSM2889	GSE96	GPL91	dorsal root ganglia
GSM18442	GSE1145	GPL570	cardiac muscle
GSM18443	GSE1145	GPL570	cardiac muscle
GSM12646	GSE803	GPL93	cardiac muscle
GSM12666	GSE803	GPL93	cardiac muscle
GSM12648	GSE803	GPL95	cardiac muscle
GSM12668	GSE803	GPL95	cardiac muscle
GSM12644	GSE803	GPL8300	cardiac muscle
GSM12664	GSE803	GPL8300	cardiac muscle
GSM12645	GSE803	GPL92	cardiac muscle
GSM12665	GSE803	GPL92	cardiac muscle
GSM12647	GSE803	GPL94	cardiac muscle
GSM12667	GSE803	GPL94	cardiac muscle
GSM18951	GSE1133	GPL96	cardiac muscle
GSM18952	GSE1133	GPL96	cardiac muscle
GSM18792	GSE1133	GPL1074	cardiac muscle
GSM18793	GSE1133	GPL1074	cardiac muscle
GSM2829	GSE96	GPL91	cardiac muscle
GSM2856	GSE96	GPL91	cardiac muscle
GSM12685	GSE803	GPL93	thymus
GSM12715	GSE803	GPL93	thymus
GSM12687	GSE803	GPL95	thymus
GSM12717	GSE803	GPL95	thymus
GSM12683	GSE803	GPL8300	thymus
GSM12713	GSE803	GPL8300	thymus
GSM12684	GSE803	GPL92	thymus
GSM12714	GSE803	GPL92	thymus
GSM12686	GSE803	GPL94	thymus
GSM12716	GSE803	GPL94	thymus
GSM18740	GSE1133	GPL1074	thymus
GSM18741	GSE1133	GPL1074	thymus
GSM18899	GSE11750	GPL96	thymus
GSM18900	GSE11750	GPL96	thymus
GSM2825	GSE96	GPL91	thymus
GSM2826	GSE96	GPL91	thymus
